# Supplementary material for: Characterization of Alzheimer’s Disease-Associated Excitatory Neurons via Single-Cell RNA Sequencing Analysis
Source: Front Aging Neurosci. 2021 Nov 8;13:742176. doi: 10.3389/fnagi.2021.742176 (PMC8606650; doi:10.3389/fnagi.2021.742176)
Supplement: Supplementary file 2 [file Table_1.XLSX]

## Sheet: Supplementary Table 1
Supplementary Table 1. Sample information
Sample	Condition	Batch	Age	Strain
WT-1.5m-1	WT	4	1.5 month	C57BL/6
AD-1.5m-1	AD	4	1.5 month	5xFAD
WT-1.5m-2	WT	4	1.5 month	C57BL/6
AD-1.5m-2	AD	4	1.5 month	5xFAD
WT-1.5m-3	WT	4	1.5 month	C57BL/6
AD-1.5m-3	AD	4	1.5 month	5xFAD
WT-4m-1	WT	4	4 month	C57BL/6
AD-4m-1	AD	4	4 month	5xFAD
AD-4.7m-1	AD	6	4.7 month	5xFAD
WT-4.7m-1	WT	6	4.7 month	C57BL/6
WT-7m-1	WT	4	7 month	C57BL/6
AD-7m-1	AD	4	7 month	5xFAD
WT-7m-2	WT	1	7 month	C57BL/6
WT-7m-3	WT	1	7 month	C57BL/6
AD-7m-2	AD	1	7 month	5xFAD
AD-7m-3	AD	1	7 month	5xFAD
WT-10m-1	WT	4	10 month	C57BL/6
AD-10m-1	AD	4	10 month	5xFAD
WT-13m-1	WT	5	13 month	C57BL/6
AD-13m-1	AD	5	13 month	5xFAD
WT-14m-1	WT	5	14 month	C57BL/6
AD-14m-1	AD	5	14 month	5xFAD

## Sheet: Supplementary Table 2
Supplementary Table 2. Differently expressed genes in excitatory neurons compared AD to WT
Gene	P-value	log2FC	pct.1	pct.2	p_val_adj	Regulation	Month
Rtn1	1.27542e-08	-0.691046	0.583	0.754	0.000254241	down	1.5 month
Snhg11	1.52207e-08	0.267397	1	1	0.000303409	up	1.5 month
Atp6v0c	1.49681e-07	-0.691457	0.49	0.667	0.00298373	down	1.5 month
Cst3	5.44688e-07	-0.558035	0.63	0.809	0.0108578	down	1.5 month
Rps3a1	1.03656e-06	-0.873146	0.118	0.279	0.0206627	down	1.5 month
Rassf8	1.2841e-06	1.0496	0.289	0.109	0.0255972	up	1.5 month
Ndfip1	1.73947e-06	-0.709294	0.284	0.492	0.0346745	down	1.5 month
Apoe	3.56188e-06	-0.552068	0.625	0.792	0.0710026	down	1.5 month
Tmsb4x	1.42714e-05	-0.497393	0.721	0.798	0.284486	down	1.5 month
Tspan13	3.25484e-05	-0.844073	0.13	0.268	0.64882	down	1.5 month
Rab11fip2	6.12964e-05	0.653727	0.439	0.268	1	up	1.5 month
Serinc1	7.55225e-05	-0.654053	0.255	0.399	1	down	1.5 month
Calm2	0.000105453	-0.470704	0.662	0.749	1	down	1.5 month
Dbi	0.000121433	-0.630607	0.272	0.421	1	down	1.5 month
Malat1	0.00015672	0.275783	1	1	1	up	1.5 month
Mir124a-1hg	0.000186087	0.74396	0.319	0.18	1	up	1.5 month
Odc1	0.00020855	-0.527871	0.289	0.432	1	down	1.5 month
Psd3	0.000289495	0.628208	0.385	0.23	1	up	1.5 month
Cd81	0.000399643	-0.533019	0.292	0.437	1	down	1.5 month
Cox5a	0.000605966	-0.658901	0.145	0.257	1	down	1.5 month
Calm1	0.000619427	-0.552915	0.554	0.634	1	down	1.5 month
Asap1	0.000640781	0.61751	0.336	0.202	1	up	1.5 month
Rpl24	0.000704612	-0.54026	0.159	0.279	1	down	1.5 month
Rps25	0.000720174	-0.661734	0.145	0.262	1	down	1.5 month
Snca	0.000835532	-0.564313	0.184	0.306	1	down	1.5 month
Rps15	0.000841804	-0.598373	0.184	0.301	1	down	1.5 month
Rpl3	0.000854737	-0.437102	0.27	0.404	1	down	1.5 month
Prdx2	0.000889071	-0.500608	0.203	0.328	1	down	1.5 month
Rpl4	0.00121674	-0.660785	0.159	0.268	1	down	1.5 month
Ddhd2	0.00126403	0.546446	0.287	0.164	1	up	1.5 month
Gpm6a	0.00147093	-0.466047	0.297	0.421	1	down	1.5 month
Mdh1	0.00165592	-0.542799	0.267	0.383	1	down	1.5 month
Brd9	0.00166299	0.525141	0.426	0.295	1	up	1.5 month
Eef1a1	0.00170908	-0.40454	0.272	0.41	1	down	1.5 month
Eif4a2	0.0018912	-0.538134	0.272	0.383	1	down	1.5 month
Pcsk2	0.00209556	0.576511	0.287	0.169	1	up	1.5 month
Bex2	0.0021527	-0.56396	0.211	0.317	1	down	1.5 month
Fth1	0.00218395	-0.311882	0.696	0.787	1	down	1.5 month
Clu	0.00232891	-0.68143	0.238	0.35	1	down	1.5 month
Ly6h	0.00258428	0.373209	0.833	0.787	1	up	1.5 month
Ppia	0.00261208	-0.553088	0.419	0.508	1	down	1.5 month
Cox6c	0.00265638	-0.49528	0.309	0.421	1	down	1.5 month
Kctd16	0.00267321	0.4437	0.456	0.333	1	up	1.5 month
Uqcrq	0.00273652	-0.618415	0.176	0.284	1	down	1.5 month
Hsp90ab1	0.00279404	-0.438361	0.449	0.574	1	down	1.5 month
Mef2c	0.00281883	0.482043	0.363	0.246	1	up	1.5 month
AC144792.1	0.00289605	-0.587176	0.314	0.415	1	down	1.5 month
Epha5	0.00296378	0.369287	0.681	0.623	1	up	1.5 month
Rpl13	0.00310008	-0.465028	0.38	0.497	1	down	1.5 month
Ubb	0.00323139	-0.326085	0.566	0.672	1	down	1.5 month
Arpc2	0.00331482	-0.517718	0.164	0.268	1	down	1.5 month
Mau2	0.00339774	0.640211	0.257	0.153	1	up	1.5 month
Atp5j	0.00340116	-0.585733	0.186	0.29	1	down	1.5 month
Hsp90aa1	0.00346234	-0.519711	0.35	0.454	1	down	1.5 month
Cox7a2	0.00350125	-0.605005	0.181	0.284	1	down	1.5 month
Atp1b1	0.00445999	-0.525619	0.547	0.623	1	down	1.5 month
Celf2	0.00465322	-0.44867	0.537	0.628	1	down	1.5 month
Pid1	0.00470018	0.423781	0.485	0.355	1	up	1.5 month
Tshz2	0.00512292	0.279934	0.664	0.53	1	up	1.5 month
Arl6ip1	0.00539581	-0.487762	0.191	0.29	1	down	1.5 month
Rps9	0.00723327	-0.491117	0.184	0.273	1	down	1.5 month
Grin2b	0.00779335	0.314128	0.789	0.678	1	up	1.5 month
Gabbr1	0.00799077	-0.555444	0.213	0.306	1	down	1.5 month
Dynll1	0.00979673	-0.413754	0.409	0.497	1	down	1.5 month
Rpl23	0.0099395	-0.396303	0.179	0.273	1	down	1.5 month
Kcnq1ot1	0.0111536	-0.362929	0.5	0.607	1	down	1.5 month
Ptma	0.0120324	-0.316058	0.233	0.328	1	down	1.5 month
Cfl1	0.0120586	-0.502741	0.26	0.35	1	down	1.5 month
Htra2	0.0127368	0.442577	0.25	0.158	1	up	1.5 month
Auts2	0.0131295	0.448028	0.377	0.279	1	up	1.5 month
Ppp3ca	0.0132911	-0.393745	0.36	0.443	1	down	1.5 month
Cit	0.0152135	0.382943	0.537	0.415	1	up	1.5 month
Rpl32	0.0152669	-0.306733	0.169	0.262	1	down	1.5 month
Cpe	0.0160811	-0.329832	0.471	0.541	1	down	1.5 month
Schip1	0.0169536	0.352729	0.358	0.262	1	up	1.5 month
Cck	0.0177103	-0.29045	0.358	0.459	1	down	1.5 month
Ppt1	0.0177621	0.414875	0.336	0.246	1	up	1.5 month
Ndufb9	0.018183	-0.560056	0.176	0.257	1	down	1.5 month
Slc25a4	0.0192924	-0.347676	0.324	0.41	1	down	1.5 month
Rpl11	0.0197263	-0.37993	0.223	0.306	1	down	1.5 month
Cox4i1	0.0201673	-0.411299	0.326	0.421	1	down	1.5 month
Arrb2	0.0201975	0.424893	0.309	0.213	1	up	1.5 month
Pde10a	0.021187	0.495131	0.375	0.301	1	up	1.5 month
Ptgds	0.022163	0.627166	0.35	0.273	1	up	1.5 month
Rps11	0.0231505	-0.419424	0.252	0.339	1	down	1.5 month
Gm47283	0.02349	-0.31257	0.326	0.421	1	down	1.5 month
Pcsk1n	0.0244958	-0.276887	0.387	0.475	1	down	1.5 month
Igf2bp3	0.0251737	0.269961	0.723	0.656	1	up	1.5 month
Vps13a	0.0277539	0.444887	0.287	0.202	1	up	1.5 month
Gm26699	0.0278688	0.286174	0.679	0.612	1	up	1.5 month
Bsg	0.0281352	-0.378303	0.213	0.295	1	down	1.5 month
Fam57b	0.0283992	0.342637	0.319	0.224	1	up	1.5 month
Slc17a7	0.0287705	-0.313735	0.223	0.301	1	down	1.5 month
Lrrc7	0.0303806	0.309007	0.475	0.377	1	up	1.5 month
Itm2b	0.0304498	-0.33066	0.51	0.568	1	down	1.5 month
Dalrd3	0.0305647	0.282131	0.436	0.328	1	up	1.5 month
Tmem145	0.030929	0.3629	0.355	0.257	1	up	1.5 month
Chn1	0.0314142	-0.353484	0.257	0.333	1	down	1.5 month
Tra2a	0.0314382	0.316029	0.493	0.404	1	up	1.5 month
Tra2b	0.032445	-0.319978	0.297	0.388	1	down	1.5 month
Rab26	0.0339143	-0.424617	0.181	0.257	1	down	1.5 month
Rogdi	0.0341567	0.281365	0.61	0.525	1	up	1.5 month
Tubb2a	0.0344268	-0.368472	0.225	0.295	1	down	1.5 month
Ppib	0.0349697	-0.303784	0.179	0.257	1	down	1.5 month
Zfp692	0.0361677	-0.410386	0.257	0.328	1	down	1.5 month
Atp2b1	0.0369714	-0.30372	0.574	0.623	1	down	1.5 month
Odf2	0.0375108	-0.33932	0.203	0.273	1	down	1.5 month
Ntm	0.0377562	0.323373	0.275	0.191	1	up	1.5 month
Sf3b1	0.0390144	0.277962	0.461	0.372	1	up	1.5 month
Fkbp1a	0.0400538	-0.358209	0.282	0.366	1	down	1.5 month
Dtx3	0.0412567	0.35334	0.571	0.525	1	up	1.5 month
Hnrnpk	0.0436148	-0.315334	0.203	0.279	1	down	1.5 month
Slc16a11	0.0439489	0.261334	0.368	0.284	1	up	1.5 month
Cox6a1	0.044031	-0.547563	0.235	0.301	1	down	1.5 month
5330434G04Rik	0.0453514	0.307496	0.382	0.295	1	up	1.5 month
Fam19a1	0.0471862	0.382971	0.392	0.322	1	up	1.5 month
Myl6	0.048738	-0.35474	0.284	0.35	1	down	1.5 month
Saraf	7.2756e-05	-1.44586	0.045	0.304	1	down	4 month
Thap3	0.000123472	-1.18697	0.216	0.652	1	down	4 month
Rab3c	0.000294379	-1.24162	0.153	0.478	1	down	4 month
Ppp1r11	0.000310077	-1.15642	0.036	0.261	1	down	4 month
Myo18a	0.00043932	-1.15011	0.072	0.348	1	down	4 month
Tmem181a	0.00065275	-1.22175	0.045	0.261	1	down	4 month
Cfl1	0.000687267	-1.16051	0.108	0.391	1	down	4 month
Gm47283	0.00077857	-1.13081	0.333	0.652	1	down	4 month
Whamm	0.00080834	-1.00774	0.126	0.435	1	down	4 month
Gart	0.000832875	-1.36867	0.072	0.304	1	down	4 month
Dnm1l	0.000893984	-1.01094	0.045	0.261	1	down	4 month
Gpx4	0.00100854	-0.99667	0.126	0.435	1	down	4 month
6030458C11Rik	0.00126986	-1.03811	0.189	0.522	1	down	4 month
Tenm2	0.00146866	-1.21976	0.09	0.348	1	down	4 month
Pold4	0.00207309	-1.10341	0.054	0.261	1	down	4 month
Ep300	0.00215754	-1.06468	0.054	0.261	1	down	4 month
Calm2	0.00237917	-0.914987	0.369	0.696	1	down	4 month
Rnf126	0.00257723	2.19976	0.306	0	1	up	4 month
Slc4a3	0.00295012	-1.0078	0.126	0.391	1	down	4 month
Gm26699	0.00346281	-0.731106	0.694	0.957	1	down	4 month
Abhd18	0.00363769	-1.18399	0.108	0.348	1	down	4 month
Slc16a11	0.00408994	1.14455	0.486	0.13	1	up	4 month
Gnl3	0.00423045	-1.088	0.162	0.435	1	down	4 month
Paxx	0.00458174	-1.02245	0.117	0.348	1	down	4 month
Zfp414	0.00464459	-0.935834	0.144	0.391	1	down	4 month
Wbp11	0.00534248	1.85411	0.27	0	1	up	4 month
Cdk12	0.00703527	-0.978688	0.117	0.348	1	down	4 month
Mospd3	0.00751543	-1.12443	0.072	0.261	1	down	4 month
Atp2b1	0.00757339	-0.868418	0.396	0.652	1	down	4 month
Cox7a2	0.00802851	-0.849623	0.072	0.261	1	down	4 month
Lingo2	0.00840779	1.81839	0.306	0.043	1	up	4 month
Nme1	0.00880825	-1.09184	0.081	0.261	1	down	4 month
Tuba1a	0.00895875	-1.06483	0.144	0.391	1	down	4 month
Ly6e	0.0104157	-0.632016	0.297	0.609	1	down	4 month
Ahi1	0.0114192	-0.690521	0.523	0.739	1	down	4 month
Ranbp1	0.0114516	-0.740623	0.072	0.261	1	down	4 month
Eef1a1	0.0121141	-0.853313	0.099	0.304	1	down	4 month
Snhg20	0.0124061	1.10366	0.505	0.261	1	up	4 month
Dlgap1	0.0139018	-0.73345	0.559	0.783	1	down	4 month
Mynn	0.0152925	-1.01233	0.081	0.261	1	down	4 month
BC003965	0.0152925	-1.07567	0.081	0.261	1	down	4 month
Lipe	0.0159854	-0.815729	0.099	0.304	1	down	4 month
Rbm4b	0.0161889	-1.20764	0.09	0.261	1	down	4 month
Usp3	0.0167094	-0.800259	0.081	0.261	1	down	4 month
Zmat4	0.0173272	-1.08556	0.117	0.304	1	down	4 month
Rpl23a	0.0177798	-1.10522	0.117	0.304	1	down	4 month
Macf1	0.0179612	1.38968	0.432	0.217	1	up	4 month
Wscd2	0.0180226	-0.755225	0.18	0.435	1	down	4 month
4632427E13Rik	0.0180312	-0.853493	0.396	0.696	1	down	4 month
Slit3	0.0183182	-0.655019	0.171	0.435	1	down	4 month
Kifc2	0.0185185	1.35254	0.414	0.174	1	up	4 month
Lrp1b	0.0208216	-0.626972	0.333	0.609	1	down	4 month
Prkca	0.0209025	0.843071	0.288	0.043	1	up	4 month
Tssc4	0.0214566	-0.887496	0.09	0.261	1	down	4 month
Rps27	0.022004	-0.598401	0.135	0.348	1	down	4 month
Ppp5c	0.0258766	-0.796216	0.18	0.391	1	down	4 month
Selenow	0.0267411	1.13817	0.405	0.174	1	up	4 month
P2ry14	0.0292725	-0.774709	0.117	0.304	1	down	4 month
Adgra1	0.0294086	1.3442	0.378	0.174	1	up	4 month
Cox5b	0.0294125	1.18585	0.324	0.087	1	up	4 month
Bcs1l	0.0302245	-0.587047	0.171	0.391	1	down	4 month
Ncald	0.0305156	-0.857687	0.099	0.261	1	down	4 month
Acp1	0.0327552	-0.551123	0.757	0.913	1	down	4 month
Ube2e2	0.0330627	-0.937312	0.135	0.304	1	down	4 month
Coro6	0.0335458	1.32752	0.324	0.13	1	up	4 month
Camkv	0.035246	-0.445857	0.595	0.826	1	down	4 month
Hdac3	0.0352803	-0.563161	0.315	0.565	1	down	4 month
Zranb2	0.0354902	-0.535451	0.55	0.826	1	down	4 month
Madd	0.0363568	1.16765	0.297	0.087	1	up	4 month
Gria1	0.0370442	-0.75459	0.225	0.435	1	down	4 month
Ranbp2	0.0376352	-0.632913	0.144	0.348	1	down	4 month
Spata7	0.0379272	-0.606627	0.207	0.435	1	down	4 month
Ypel3	0.0389363	1.00343	0.396	0.217	1	up	4 month
Reps2	0.0401752	-0.922192	0.261	0.435	1	down	4 month
Map2	0.0412628	-0.610907	0.099	0.261	1	down	4 month
Cacna2d3	0.0422879	-0.620706	0.099	0.261	1	down	4 month
Fth1	0.0422884	0.889329	0.703	0.522	1	up	4 month
Rab14	0.0439693	-0.642161	0.126	0.304	1	down	4 month
Wdr33	0.0441005	-0.699521	0.162	0.348	1	down	4 month
Rps15	0.0448771	-0.516491	0.153	0.348	1	down	4 month
Dbn1	0.045125	1.03975	0.369	0.174	1	up	4 month
Ttc19	0.0451425	-0.967759	0.333	0.522	1	down	4 month
Adgrl3	0.0468584	-0.78637	0.171	0.348	1	down	4 month
Thy1	0.0470811	1.08231	0.45	0.261	1	up	4 month
Runx1t1	0.0489016	-0.54503	0.099	0.261	1	down	4 month
Pcsk1n	0.0494523	1.31731	0.261	0.087	1	up	4 month
Gabarapl2	1.5638e-08	-2.13863	0.009	0.357	0.000311728	down	4.7 month
Slc27a4	1.37361e-06	-1.78235	0.009	0.286	0.0273816	down	4.7 month
Ppp4r4	1.72849e-05	-1.96374	0.019	0.286	0.344558	down	4.7 month
Nudt21	2.3087e-05	-1.53802	0.019	0.286	0.460216	down	4.7 month
Trmu	0.00032944	-1.57443	0.056	0.357	1	down	4.7 month
Ryk	0.000419742	-1.63096	0.037	0.286	1	down	4.7 month
Brap	0.000450578	-1.44651	0.037	0.286	1	down	4.7 month
Trak2	0.000483519	-1.56305	0.037	0.286	1	down	4.7 month
Tars2	0.000483519	-1.62297	0.037	0.286	1	down	4.7 month
Khdrbs3	0.00050891	-1.50569	0.14	0.5	1	down	4.7 month
Rap2b	0.000946705	-1.48545	0.103	0.429	1	down	4.7 month
Nol8	0.00138761	-1.38164	0.047	0.286	1	down	4.7 month
Itfg1	0.00139412	-1.5058	0.075	0.357	1	down	4.7 month
Astn1	0.00171523	-1.40986	0.075	0.357	1	down	4.7 month
Lingo1	0.00275007	-1.43866	0.121	0.429	1	down	4.7 month
Nrxn3	0.00294528	-1.17484	0.215	0.571	1	down	4.7 month
Fam171b	0.00318077	-1.2581	0.178	0.5	1	down	4.7 month
Eml6	0.00323773	-1.34028	0.056	0.286	1	down	4.7 month
Aup1	0.00341977	-1.35017	0.056	0.286	1	down	4.7 month
Fut8	0.00381207	-1.40498	0.056	0.286	1	down	4.7 month
Mtcl1	0.00424484	-1.18875	0.056	0.286	1	down	4.7 month
Cpsf7	0.00424484	-1.14041	0.056	0.286	1	down	4.7 month
Dock4	0.00460566	2.37031	0.467	0.071	1	up	4.7 month
Zfp532	0.00481493	-1.46711	0.065	0.286	1	down	4.7 month
Rbm6	0.005382	-1.17141	0.121	0.429	1	down	4.7 month
5330434G04Rik	0.00560955	-1.28371	0.327	0.643	1	down	4.7 month
Dlg4	0.00572367	-1.13332	0.206	0.571	1	down	4.7 month
Phf14	0.00622403	-1.14994	0.215	0.571	1	down	4.7 month
Baz1b	0.00658846	-1.5582	0.15	0.429	1	down	4.7 month
Nsmce2	0.00682143	-1.55922	0.065	0.286	1	down	4.7 month
Kit	0.00716297	-1.25142	0.065	0.286	1	down	4.7 month
Ikzf5	0.00716297	-1.3316	0.065	0.286	1	down	4.7 month
Thy1	0.00781504	1.88201	0.654	0.286	1	up	4.7 month
Ccsap	0.00824081	-1.31595	0.112	0.357	1	down	4.7 month
Maco1	0.00828022	-1.16897	0.065	0.286	1	down	4.7 month
Ptma	0.00889485	-1.09116	0.065	0.286	1	down	4.7 month
Vps54	0.0095509	-1.1816	0.065	0.286	1	down	4.7 month
Hpcal4	0.010636	-1.55135	0.075	0.286	1	down	4.7 month
Numa1	0.0108959	-1.45865	0.121	0.357	1	down	4.7 month
Ubl5	0.0112528	-1.26811	0.112	0.357	1	down	4.7 month
Dgcr8	0.0115145	-0.984659	0.065	0.286	1	down	4.7 month
Hmbox1	0.0115433	-1.26975	0.103	0.357	1	down	4.7 month
Synj2bp	0.0116083	-1.04725	0.187	0.5	1	down	4.7 month
Map1a	0.011694	2.31708	0.336	0	1	up	4.7 month
Zfp704	0.0120571	-1.03325	0.065	0.286	1	down	4.7 month
Mllt10	0.0121442	-1.24808	0.112	0.357	1	down	4.7 month
Snx10	0.0126129	-1.36641	0.112	0.357	1	down	4.7 month
Ubtf	0.0127046	-1.1649	0.075	0.286	1	down	4.7 month
Map4k3	0.0130976	-1.13296	0.112	0.357	1	down	4.7 month
Gabbr1	0.0131549	-1.03263	0.159	0.429	1	down	4.7 month
Wwp1	0.0144823	-1.10952	0.075	0.286	1	down	4.7 month
Zfp512	0.0144823	-1.16323	0.075	0.286	1	down	4.7 month
Glrx2	0.0151218	-1.11512	0.075	0.286	1	down	4.7 month
Atp5a1	0.0151218	-1.16525	0.075	0.286	1	down	4.7 month
Rps23	0.015191	-1.07428	0.15	0.429	1	down	4.7 month
Nsd3	0.0156019	-1.10435	0.196	0.5	1	down	4.7 month
Sel1l3	0.015786	-1.02409	0.075	0.286	1	down	4.7 month
Gria2	0.0187436	0.707892	0.935	0.786	1	up	4.7 month
Kcnq1ot1	0.0191257	-0.535793	0.813	1	1	down	4.7 month
Fam133b	0.0194612	-1.09964	0.121	0.357	1	down	4.7 month
Sept8	0.0198558	-1.11905	0.084	0.286	1	down	4.7 month
Rsrp1	0.0202666	1.02121	0.794	0.5	1	up	4.7 month
Itsn2	0.0203363	-1.0378	0.075	0.286	1	down	4.7 month
Dpf1	0.0215099	-1.06232	0.084	0.286	1	down	4.7 month
Ndrg4	0.0219513	1.45049	0.505	0.214	1	up	4.7 month
Abcc5	0.022754	1.65545	0.374	0.071	1	up	4.7 month
Slc23a2	0.0231387	-0.973858	0.121	0.357	1	down	4.7 month
Pnisr	0.0235014	-0.569797	0.822	1	1	down	4.7 month
Nudt5	0.0244209	-1.02077	0.178	0.429	1	down	4.7 month
4430402I18Rik	0.0248905	-0.802283	0.327	0.643	1	down	4.7 month
Hmgcr	0.025782	1.66437	0.374	0.071	1	up	4.7 month
2010111I01Rik	0.0261856	-0.964326	0.224	0.5	1	down	4.7 month
Jmjd1c	0.0264769	-1.19579	0.234	0.5	1	down	4.7 month
G3bp2	0.0266567	-0.971111	0.187	0.429	1	down	4.7 month
Miat	0.0271726	0.865447	0.729	0.5	1	up	4.7 month
Angel2	0.0277378	-1.01368	0.131	0.357	1	down	4.7 month
Chgb	0.0281276	-0.821344	0.159	0.429	1	down	4.7 month
Stk25	0.0282391	-1.00095	0.187	0.429	1	down	4.7 month
Kifc2	0.0283934	2.02191	0.271	0	1	up	4.7 month
Atxn7	0.0293827	-0.978654	0.084	0.286	1	down	4.7 month
Usp9x	0.0323365	-0.791862	0.121	0.357	1	down	4.7 month
Arpc1a	0.0325762	-1.03518	0.093	0.286	1	down	4.7 month
Sin3b	0.0343319	-1.24439	0.103	0.286	1	down	4.7 month
Mapk8ip1	0.0347379	-0.91132	0.131	0.357	1	down	4.7 month
Scn2a	0.0349441	1.28003	0.449	0.143	1	up	4.7 month
5031439G07Rik	0.0361015	2.01066	0.252	0	1	up	4.7 month
Xrn2	0.0376254	-1.01619	0.093	0.286	1	down	4.7 month
Ddx3x	0.0376254	-0.943158	0.093	0.286	1	down	4.7 month
Gpatch2	0.0383	-0.905285	0.093	0.286	1	down	4.7 month
Bclaf1	0.0389493	-0.834548	0.262	0.5	1	down	4.7 month
Neurod6	0.0403892	-0.906696	0.093	0.286	1	down	4.7 month
Cul9	0.0408176	-1.01661	0.103	0.286	1	down	4.7 month
Madd	0.041853	-0.904096	0.243	0.5	1	down	4.7 month
Nit1	0.0427728	-1.14422	0.15	0.357	1	down	4.7 month
Clstn3	0.0430658	-1.05901	0.14	0.357	1	down	4.7 month
Slc4a7	0.0436884	-1.03243	0.103	0.286	1	down	4.7 month
Rragb	0.0451866	-1.09022	0.103	0.286	1	down	4.7 month
Cacna2d1	0.0452643	-0.909076	0.187	0.429	1	down	4.7 month
Stx3	0.0457148	-0.915453	0.14	0.357	1	down	4.7 month
Lmo7	0.0461473	-1.08973	0.159	0.357	1	down	4.7 month
Zfp407	0.0467279	-1.10103	0.103	0.286	1	down	4.7 month
Srgap3	0.0470899	-0.907185	0.14	0.357	1	down	4.7 month
Arpc2	0.0480653	-0.75214	0.093	0.286	1	down	4.7 month
Kmt2e	0.049083	1.79586	0.308	0.071	1	up	4.7 month
Gfap	3.89545e-27	1.38531	0.322	0.082	7.76519e-23	up	7 month
Thy1	1.08662e-25	1.03797	0.606	0.344	2.16606e-21	up	7 month
Cst3	2.40515e-16	0.565672	0.886	0.819	4.79443e-12	up	7 month
Rtn1	3.51266e-13	-0.589011	0.606	0.729	7.00214e-09	down	7 month
Apoe	7.29959e-13	0.44191	0.911	0.849	1.4551e-08	up	7 month
Calm2	5.47984e-12	-0.443186	0.767	0.852	1.09235e-07	down	7 month
Cck	5.98511e-11	-0.598363	0.375	0.531	1.19307e-06	down	7 month
Arl6ip1	1.62097e-10	-0.744422	0.175	0.313	3.23123e-06	down	7 month
Gabarapl2	6.62127e-09	-0.587744	0.226	0.356	0.000131988	down	7 month
Ptgds	1.90024e-08	-0.622945	0.299	0.436	0.000378793	down	7 month
Atp6v0c	5.4599e-08	-0.438495	0.572	0.677	0.00108838	down	7 month
Ly6h	1.64307e-07	0.411738	0.763	0.656	0.0032753	up	7 month
Dynll1	1.78324e-07	-0.483928	0.479	0.582	0.00355471	down	7 month
Serinc1	2.01011e-07	-0.623678	0.228	0.339	0.00400696	down	7 month
Mdh1	4.354e-07	-0.590628	0.307	0.419	0.00867926	down	7 month
Atp1b1	6.07126e-07	-0.421458	0.496	0.599	0.0121025	down	7 month
Ndfip1	1.48583e-06	-0.555342	0.303	0.403	0.0296185	down	7 month
Calm1	4.9172e-06	-0.338351	0.616	0.686	0.0980194	down	7 month
Nktr	7.37432e-06	0.460678	0.346	0.231	0.147	up	7 month
Tspan7	1.30989e-05	-0.477766	0.251	0.356	0.261114	down	7 month
Ubb	1.38219e-05	-0.283016	0.691	0.774	0.275526	down	7 month
Actg1	3.12003e-05	-0.452432	0.35	0.439	0.621947	down	7 month
Eif1	3.62542e-05	-0.445032	0.417	0.494	0.72269	down	7 month
Map1b	5.09594e-05	-0.367055	0.346	0.444	1	down	7 month
Gm26917	7.24586e-05	0.404904	0.39	0.29	1	up	7 month
Mt2	0.000105553	0.441598	0.304	0.21	1	up	7 month
Cpe	0.000126274	-0.342129	0.469	0.541	1	down	7 month
Bex2	0.00015185	-0.42754	0.215	0.3	1	down	7 month
Mbp	0.000158056	0.27448	0.797	0.724	1	up	7 month
Rab24	0.00018576	0.279429	0.482	0.371	1	up	7 month
Scn1b	0.000186893	0.374585	0.303	0.206	1	up	7 month
Rtn3	0.000196738	-0.421744	0.205	0.286	1	down	7 month
Atp5k	0.000221134	-0.335358	0.256	0.348	1	down	7 month
Tmem145	0.00023268	0.424446	0.323	0.233	1	up	7 month
Rogdi	0.000234426	0.321269	0.622	0.542	1	up	7 month
Nap1l5	0.000253332	-0.480489	0.242	0.323	1	down	7 month
Mt1	0.000262828	0.314658	0.639	0.542	1	up	7 month
Haghl	0.000281412	0.297507	0.532	0.429	1	up	7 month
Dbi	0.000324259	0.267593	0.542	0.433	1	up	7 month
Rtn4	0.000332488	-0.429093	0.213	0.285	1	down	7 month
Itm2c	0.000346195	-0.413843	0.335	0.408	1	down	7 month
Ttc19	0.000408125	0.396935	0.335	0.243	1	up	7 month
Ttc14	0.000441578	0.265128	0.708	0.609	1	up	7 month
Rpl23a	0.000529165	-0.419954	0.27	0.346	1	down	7 month
Rpl22l1	0.000535345	-0.424091	0.233	0.304	1	down	7 month
Rps23	0.000537602	-0.27919	0.347	0.443	1	down	7 month
Itm2b	0.0006814	-0.355531	0.506	0.562	1	down	7 month
Hspa8	0.000700233	-0.303174	0.513	0.574	1	down	7 month
Olfm1	0.000718608	-0.466704	0.238	0.304	1	down	7 month
Cpne7	0.0007295	0.45991	0.354	0.278	1	up	7 month
Faim2	0.000754317	-0.440599	0.2	0.268	1	down	7 month
App	0.000797913	-0.356455	0.285	0.361	1	down	7 month
Stmn2	0.000845268	-0.344739	0.203	0.276	1	down	7 month
Ndufa13	0.000892142	-0.369154	0.25	0.326	1	down	7 month
Chchd2	0.00101682	-0.371873	0.262	0.334	1	down	7 month
Rap1gap	0.00102397	0.347449	0.328	0.25	1	up	7 month
Scg5	0.00135334	-0.406763	0.191	0.258	1	down	7 month
Shank1	0.00153835	0.339121	0.468	0.379	1	up	7 month
Gpm6a	0.00156963	-0.326652	0.318	0.384	1	down	7 month
Snrnp48	0.00157173	0.261923	0.324	0.24	1	up	7 month
Negr1	0.00171672	-0.360813	0.252	0.319	1	down	7 month
Eif4a2	0.00204501	-0.364844	0.311	0.373	1	down	7 month
Tra2a	0.00210475	0.344773	0.332	0.26	1	up	7 month
Rpl38	0.00213693	-0.316216	0.408	0.469	1	down	7 month
Pde10a	0.00222272	-0.311472	0.199	0.265	1	down	7 month
Ahi1	0.00226997	-0.253227	0.57	0.621	1	down	7 month
Tmem59l	0.00250058	-0.28869	0.265	0.341	1	down	7 month
Gnas	0.00252545	-0.323455	0.313	0.379	1	down	7 month
Stmn1	0.00261889	-0.328498	0.24	0.303	1	down	7 month
Psap	0.00279806	-0.315827	0.506	0.559	1	down	7 month
Ttyh1	0.0029587	0.307105	0.25	0.183	1	up	7 month
Sirt7	0.00330302	0.332535	0.275	0.206	1	up	7 month
Gabbr1	0.00342808	-0.349915	0.224	0.286	1	down	7 month
Atp5j	0.00425447	-0.285751	0.289	0.354	1	down	7 month
Nudcd3	0.00480551	-0.326804	0.259	0.316	1	down	7 month
Atp1a3	0.00631398	-0.326575	0.247	0.301	1	down	7 month
Gnptg	0.00685746	0.254842	0.257	0.193	1	up	7 month
Rps17	0.00723222	-0.270617	0.227	0.286	1	down	7 month
Slc25a23	0.00906451	0.317348	0.285	0.228	1	up	7 month
Hpca	0.00954783	-0.316719	0.21	0.268	1	down	7 month
Vsnl1	0.00962767	-0.333188	0.195	0.25	1	down	7 month
Hnrnpdl	0.00979874	-0.266869	0.316	0.373	1	down	7 month
Ptma	0.0109184	-0.266739	0.215	0.271	1	down	7 month
Ndrg3	0.0117096	-0.348303	0.208	0.255	1	down	7 month
Ndufa4	0.011738	-0.263051	0.39	0.446	1	down	7 month
Kcnq1ot1	0.0131615	0.291377	0.402	0.339	1	up	7 month
Rell2	0.0134378	0.314942	0.289	0.231	1	up	7 month
Prkca	0.0134474	-0.264904	0.213	0.27	1	down	7 month
Kctd16	0.014769	-0.278739	0.311	0.359	1	down	7 month
Sec62	0.0149155	-0.311922	0.345	0.399	1	down	7 month
Chgb	0.0166815	-0.310678	0.289	0.341	1	down	7 month
Gnb2	0.0168359	-0.264404	0.26	0.304	1	down	7 month
Rps15	0.0174715	-0.296485	0.298	0.344	1	down	7 month
Cox4i1	0.0179821	-0.254025	0.463	0.514	1	down	7 month
Ntm	0.0182524	-0.347096	0.368	0.406	1	down	7 month
Brinp3	0.0195009	-0.44879	0.212	0.258	1	down	7 month
Rps28	0.023627	-0.265653	0.374	0.423	1	down	7 month
Rpl35a	0.0243474	-0.273254	0.298	0.339	1	down	7 month
Bsg	0.0260587	-0.270701	0.311	0.358	1	down	7 month
Rpl15	0.0335322	-0.284614	0.218	0.26	1	down	7 month
Cpne6	0.0375203	0.269907	0.26	0.215	1	up	7 month
Rpl34	0.0406017	-0.269091	0.243	0.283	1	down	7 month
Cst3	6.50656e-16	1.26088	0.937	0.763	1.29702e-11	up	13 month
Apoe	1.00531e-13	1.3087	0.923	0.613	2.00398e-09	up	13 month
Odc1	2.38656e-11	-2.07417	0.07	0.43	4.75737e-07	down	13 month
Thy1	1.62606e-08	1.44882	0.58	0.247	0.000324138	up	13 month
Malat1	3.87193e-08	0.428472	1	1	0.00077183	up	13 month
Snhg11	2.46931e-07	-0.425515	1	1	0.00492232	down	13 month
Dbi	1.67642e-06	1.31031	0.552	0.301	0.0334178	up	13 month
Taz	2.75321e-06	-1.00061	0.154	0.43	0.0548824	down	13 month
4833420G17Rik	6.67214e-06	-1.12451	0.196	0.473	0.133002	down	13 month
Gfap	1.10573e-05	1.38581	0.294	0.054	0.220417	up	13 month
Mgat4c	2.87465e-05	-1.22978	0.105	0.333	0.573034	down	13 month
Krit1	6.26473e-05	-0.935018	0.308	0.548	1	down	13 month
Acp1	8.43799e-05	-0.758465	0.72	0.86	1	down	13 month
Mt1	8.88902e-05	1.01511	0.587	0.387	1	up	13 month
Ptprd	0.000104176	-0.868822	0.399	0.634	1	down	13 month
Ahcyl2	0.000127448	-1.21845	0.112	0.312	1	down	13 month
Hap1	0.000189913	-1.33179	0.168	0.355	1	down	13 month
Ddx5	0.000223615	-0.732994	0.266	0.505	1	down	13 month
Sumo2	0.000417256	-0.791923	0.182	0.387	1	down	13 month
Clu	0.000436476	0.848255	0.448	0.215	1	up	13 month
Rtn1	0.000467468	-0.743013	0.552	0.742	1	down	13 month
Qtrt1	0.000532704	-1.0306	0.105	0.28	1	down	13 month
Scmh1	0.000549058	-1.16552	0.126	0.29	1	down	13 month
Snrnp70	0.000760194	-0.571824	0.776	0.903	1	down	13 month
4632427E13Rik	0.000798404	-0.736377	0.322	0.548	1	down	13 month
44256	0.000857131	-0.798169	0.14	0.333	1	down	13 month
Gtpbp2	0.00103806	-0.801088	0.119	0.29	1	down	13 month
Csmd3	0.00106773	-1.02885	0.105	0.269	1	down	13 month
Fus	0.00113777	-0.533793	0.685	0.817	1	down	13 month
Fcho1	0.00129027	-0.79009	0.154	0.344	1	down	13 month
Cpne7	0.00139852	-0.780879	0.308	0.495	1	down	13 month
Slc22a17	0.00147807	-0.665247	0.413	0.591	1	down	13 month
Pid1	0.00163846	-0.867506	0.189	0.366	1	down	13 month
Syt1	0.00181453	-0.62338	0.552	0.71	1	down	13 month
Scn2a	0.00285142	-0.733957	0.203	0.387	1	down	13 month
Ptn	0.00355198	0.956226	0.371	0.215	1	up	13 month
Lingo2	0.00374688	-0.453829	0.308	0.516	1	down	13 month
Serinc1	0.00422377	-0.58328	0.196	0.366	1	down	13 month
Slc1a2	0.00426517	0.907426	0.252	0.097	1	up	13 month
Fth1	0.00447336	0.47801	0.881	0.806	1	up	13 month
Nrxn1	0.00534518	-0.71658	0.378	0.527	1	down	13 month
Sf3b1	0.00616126	-0.678338	0.343	0.484	1	down	13 month
Trim2	0.00633342	-0.742105	0.14	0.28	1	down	13 month
Ring1	0.00699612	-0.672191	0.168	0.323	1	down	13 month
Ly6h	0.00739433	-0.421777	0.706	0.871	1	down	13 month
Pusl1	0.00754685	-0.612804	0.119	0.258	1	down	13 month
Epha5	0.00763197	0.543954	0.615	0.473	1	up	13 month
Gnb2	0.00860091	0.888324	0.301	0.161	1	up	13 month
Gpr22	0.00875543	-0.618087	0.119	0.258	1	down	13 month
Lynx1	0.0094483	0.743647	0.35	0.194	1	up	13 month
Coro6	0.00950567	0.829492	0.28	0.14	1	up	13 month
Csnk1a1	0.00993383	0.707459	0.294	0.151	1	up	13 month
Mrps26	0.0110306	-0.702032	0.126	0.258	1	down	13 month
Ssr4	0.0110797	-0.624842	0.259	0.409	1	down	13 month
Schip1	0.0111734	-0.698181	0.168	0.312	1	down	13 month
Rpl11	0.0113646	0.813988	0.28	0.151	1	up	13 month
Rps17	0.0115972	-0.726261	0.126	0.258	1	down	13 month
Pet100	0.0123952	-0.586214	0.154	0.29	1	down	13 month
Matk	0.0128231	-0.354749	0.79	0.839	1	down	13 month
Ccnt2	0.0130793	-0.549429	0.441	0.581	1	down	13 month
Stk25	0.0131127	-0.664998	0.14	0.269	1	down	13 month
Lrrtm3	0.0131609	-0.68021	0.189	0.323	1	down	13 month
Khdrbs2	0.0131762	-0.885481	0.196	0.333	1	down	13 month
Cnrip1	0.0140263	-0.668674	0.161	0.29	1	down	13 month
Dhx30	0.0144679	-0.487789	0.357	0.527	1	down	13 month
Cox7b	0.0156494	0.643462	0.266	0.129	1	up	13 month
Shisa4	0.0157702	-0.575768	0.336	0.484	1	down	13 month
Nprl2	0.0168785	-0.675527	0.147	0.28	1	down	13 month
Ptgds	0.017382	0.617144	0.364	0.204	1	up	13 month
Mt2	0.0179071	0.821001	0.287	0.161	1	up	13 month
Fyco1	0.0188785	-0.614749	0.154	0.29	1	down	13 month
Rpl3	0.0206227	-0.608774	0.203	0.344	1	down	13 month
Luc7l2	0.0210122	-0.442062	0.497	0.667	1	down	13 month
Socs2	0.021748	-0.747114	0.175	0.29	1	down	13 month
Lrp1b	0.0219472	-0.785382	0.182	0.301	1	down	13 month
Tmem108	0.0221193	-0.377439	0.371	0.527	1	down	13 month
Creld1	0.0224737	-0.607722	0.154	0.28	1	down	13 month
Slc16a11	0.0231189	-0.55782	0.343	0.473	1	down	13 month
Pnisr	0.0231735	-0.393343	0.692	0.785	1	down	13 month
Kalrn	0.0240086	-0.639925	0.196	0.333	1	down	13 month
Rbm3	0.024452	-0.476687	0.231	0.355	1	down	13 month
Pnn	0.0248229	-0.530108	0.413	0.548	1	down	13 month
Fndc4	0.0255459	-0.624887	0.203	0.333	1	down	13 month
Ldhb	0.0259599	0.694009	0.252	0.14	1	up	13 month
Rbm39	0.0264033	-0.356181	0.706	0.785	1	down	13 month
Rps19	0.0267608	0.57779	0.357	0.215	1	up	13 month
Aifm3	0.0269189	0.668548	0.266	0.151	1	up	13 month
Tmem243	0.0272514	0.555612	0.294	0.172	1	up	13 month
Gpx4	0.0272822	0.525742	0.35	0.215	1	up	13 month
Thra	0.0273979	-0.474349	0.21	0.333	1	down	13 month
Lsamp	0.0274315	-0.663176	0.594	0.667	1	down	13 month
Saraf	0.0282717	-0.616949	0.154	0.269	1	down	13 month
Sparcl1	0.0286244	0.73414	0.28	0.161	1	up	13 month
Cntn5	0.0290003	-0.577045	0.161	0.29	1	down	13 month
Arpp21	0.0290866	-0.340962	0.406	0.57	1	down	13 month
Rogdi	0.0319611	-0.346259	0.483	0.602	1	down	13 month
Ogt	0.0329056	-0.296965	0.594	0.699	1	down	13 month
Slc24a5	0.0357784	-0.58211	0.203	0.312	1	down	13 month
Shank1	0.0367462	-0.429481	0.245	0.398	1	down	13 month
2010111I01Rik	0.0373466	0.577385	0.28	0.161	1	up	13 month
Gls	0.0375022	0.492683	0.315	0.194	1	up	13 month
Slc25a23	0.0379189	-0.54243	0.287	0.398	1	down	13 month
Ing4	0.0384421	-0.537252	0.175	0.29	1	down	13 month
Zfp266	0.0386207	0.553893	0.308	0.194	1	up	13 month
4930402H24Rik	0.0402643	0.608569	0.252	0.151	1	up	13 month
Ubb	0.0420471	0.317858	0.608	0.473	1	up	13 month
Rab26	0.0431129	-0.612655	0.21	0.323	1	down	13 month
Cstf3	0.0450815	-0.396415	0.217	0.355	1	down	13 month
Psd3	0.0452564	-0.632931	0.28	0.409	1	down	13 month
Dtx3	0.0453718	-0.390196	0.364	0.538	1	down	13 month
Arl6ip1	0.0457278	-0.57418	0.21	0.333	1	down	13 month
Rps15	0.0458009	0.45246	0.35	0.215	1	up	13 month
Ctxn1	0.0462967	-0.541939	0.231	0.333	1	down	13 month
Map1b	0.0467623	-0.481327	0.294	0.43	1	down	13 month
Eef1a1	0.0473779	0.576632	0.343	0.237	1	up	13 month
Mbp	0.0482063	0.343434	0.664	0.516	1	up	13 month

## Sheet: Supplementary Table3
Supplementary Table3.DEG pool and Alzheimer gene pool
DEG pool	Alzheimer gene pool
2010111I01Rik	Adam10
4430402I18Rik	Adam17
4632427E13Rik	Apaf1
4833420G17Rik	Apbb1
4930402H24Rik	Aph1a
5031439G07Rik	Apoe
5330434G04Rik	App
6030458C11Rik	Atf6
Abcc5	Atp2a1
Abhd18	Atp2a2
AC144792.1	Atp2a3
Acp1	Atp5a1
Actg1	Atp5b
Adgra1	Atp5c1
Adgrl3	Atp5d
Ahcyl2	Atp5e
Ahi1	Atp5g1
Aifm3	Atp5g2
Angel2	Atp5g3
Apoe	Atp5h
App	Atp5j
Arl6ip1	Atp5o
Arpc1a	Atp5pb
Arpc2	Bace1
Arpp21	Bace2
Arrb2	Bad
Asap1	Bid
Astn1	Cacna1c
Atp1a3	Cacna1d
Atp1b1	Cacna1f
Atp2b1	Cacna1s
Atp5a1	Calm1
Atp5j	Calm2
Atp5k	Calm3
Atp6v0c	Calm4
Atxn7	Calml3
Aup1	Capn1
Auts2	Capn2
Baz1b	Casp3
BC003965	Casp7
Bclaf1	Casp8
Bcs1l	Casp9
Bex2	Cdk5
Brap	Cdk5r1
Brd9	Chp1
Brinp3	Chp2
Bsg	Cox4i1
Cacna2d1	Cox4i2
Cacna2d3	Cox5a
Calm1	Cox5b
Calm2	Cox6a1
Camkv	Cox6a2
Cck	Cox6b1
Ccnt2	Cox6b2
Ccsap	Cox6c
Cd81	Cox7a1
Cdk12	Cox7a2
Celf2	Cox7a2l
Cfl1	Cox7b
Chchd2	Cox7b2
Chgb	Cox7c
Chn1	Cox8a
Cit	Cox8c
Clstn3	Cyc1
Clu	Cycs
Cnrip1	Eif2ak3
Cntn5	Ern1
Coro6	Fadd
Cox4i1	Fas
Cox5a	Gapdh
Cox5b	Gnaq
Cox6a1	Grin1
Cox6c	Grin2a
Cox7a2	Grin2b
Cox7b	Grin2c
Cpe	Grin2d
Cpne6	Gsk3b
Cpne7	Hsd17b10
Cpsf7	Ide
Creld1	Il1b
Csmd3	Itpr1
Csnk1a1	Itpr2
Cst3	Itpr3
Cstf3	Lpl
Ctxn1	Lrp1
Cul9	Mapk1
Dalrd3	Mapk3
Dbi	Mapt
Dbn1	Mme
Ddhd2	mt-Atp6
Ddx3x	mt-Atp8
Ddx5	mt-Co1
Dgcr8	mt-Co2
Dhx30	mt-Co3
Dlg4	mt-Cytb
Dlgap1	Nae1
Dnm1l	Ncstn
Dock4	Ndufa1
Dpf1	Ndufa10
Dtx3	Ndufa2
Dynll1	Ndufa3
Eef1a1	Ndufa4
Eif1	Ndufa4l2
Eif4a2	Ndufa5
Eml6	Ndufa6
Ep300	Ndufa7
Epha5	Ndufa8
Faim2	Ndufa9
Fam133b	Ndufab1
Fam171b	Ndufb1
Fam19a1	Ndufb10
Fam57b	Ndufb2
Fcho1	Ndufb3
Fkbp1a	Ndufb4
Fndc4	Ndufb5
Fth1	Ndufb6
Fus	Ndufb7
Fut8	Ndufb8
Fyco1	Ndufb9
G3bp2	Ndufc1
Gabarapl2	Ndufc2
Gabbr1	Ndufs1
Gart	Ndufs2
gene	Ndufs3
Gfap	Ndufs4
Glrx2	Ndufs5
Gls	Ndufs6
Gm26699	Ndufs7
Gm26917	Ndufs8
Gm47283	Ndufv1
Gnas	Ndufv2
Gnb2	Ndufv3
Gnl3	Nos1
Gnptg	Plcb1
Gpatch2	Plcb2
Gpm6a	Plcb3
Gpr22	Plcb4
Gpx4	Ppp3ca
Gria1	Ppp3cb
Gria2	Ppp3cc
Grin2b	Ppp3r1
Gtpbp2	Ppp3r2
Haghl	Psen1
Hap1	Psen2
Hdac3	Psenen
Hmbox1	Ryr3
Hmgcr	Sdha
Hnrnpdl	Sdhb
Hnrnpk	Sdhc
Hpca	Sdhd
Hpcal4	Snca
Hsp90aa1	Tnf
Hsp90ab1	Tnfrsf1a
Hspa8	Uqcr10
Htra2	Uqcr11
Igf2bp3	Uqcrb
Ikzf5	Uqcrc1
Ing4	Uqcrc2
Itfg1	Uqcrfs1
Itm2b	Uqcrh
Itm2c	Uqcrq
Itsn2
Jmjd1c
Kalrn
Kcnq1ot1
Kctd16
Khdrbs2
Khdrbs3
Kifc2
Kit
Kmt2e
Krit1
Ldhb
Lingo1
Lingo2
Lipe
Lmo7
Lrp1b
Lrrc7
Lrrtm3
Lsamp
Luc7l2
Ly6e
Ly6h
Lynx1
Macf1
Maco1
Madd
Malat1
Map1a
Map1b
Map2
Map4k3
Mapk8ip1
44256
Matk
Mau2
Mbp
Mdh1
Mef2c
Mgat4c
Miat
Mir124a-1hg
Mllt10
Mospd3
Mrps26
Mt1
Mt2
Mtcl1
Myl6
Mynn
Myo18a
Nap1l5
Ncald
Ndfip1
Ndrg3
Ndrg4
Ndufa13
Ndufa4
Ndufb9
Negr1
Neurod6
Nit1
Nktr
Nme1
Nol8
Nprl2
Nrxn1
Nrxn3
Nsd3
Nsmce2
Ntm
Nudcd3
Nudt21
Nudt5
Numa1
Odc1
Odf2
Ogt
Olfm1
P2ry14
Paxx
Pcsk1n
Pcsk2
Pde10a
Pet100
Phf14
Pid1
Pnisr
Pnn
Pold4
Ppia
Ppib
Ppp1r11
Ppp3ca
Ppp4r4
Ppp5c
Ppt1
Prdx2
Prkca
Psap
Psd3
Ptgds
Ptma
Ptn
Ptprd
Pusl1
Qtrt1
Rab11fip2
Rab14
Rab24
Rab26
Rab3c
Ranbp1
Ranbp2
Rap1gap
Rap2b
Rassf8
Rbm3
Rbm39
Rbm4b
Rbm6
Rell2
Reps2
Ring1
Rnf126
Rogdi
Rpl11
Rpl13
Rpl15
Rpl22l1
Rpl23
Rpl23a
Rpl24
Rpl3
Rpl32
Rpl34
Rpl35a
Rpl38
Rpl4
Rps11
Rps15
Rps17
Rps19
Rps23
Rps25
Rps27
Rps28
Rps3a1
Rps9
Rragb
Rsrp1
Rtn1
Rtn3
Rtn4
Runx1t1
Ryk
Saraf
Scg5
Schip1
Scmh1
Scn1b
Scn2a
Sec62
Sel1l3
Selenow
Sept8
Serinc1
Sf3b1
Shank1
Shisa4
Sin3b
Sirt7
Slc16a11
Slc17a7
Slc1a2
Slc22a17
Slc23a2
Slc24a5
Slc25a23
Slc25a4
Slc27a4
Slc4a3
Slc4a7
Slit3
Snca
Snhg11
Snhg20
Snrnp48
Snrnp70
Snx10
Socs2
Sparcl1
Spata7
Srgap3
Ssr4
Stk25
Stmn1
Stmn2
Stx3
Sumo2
Synj2bp
Syt1
Tars2
Taz
Tenm2
Thap3
Thra
Thy1
Tmem108
Tmem145
Tmem181a
Tmem243
Tmem59l
Tmsb4x
Tra2a
Tra2b
Trak2
Trim2
Trmu
Tshz2
Tspan13
Tspan7
Tssc4
Ttc14
Ttc19
Ttyh1
Tuba1a
Tubb2a
Ubb
Ube2e2
Ubl5
Ubtf
Uqcrq
Usp3
Usp9x
Vps13a
Vps54
Vsnl1
Wbp11
Wdr33
Whamm
Wscd2
Wwp1
Xrn2
Ypel3
Zfp266
Zfp407
Zfp414
Zfp512
Zfp532
Zfp692
Zfp704
Zmat4
Zranb2

## Sheet: Supplementary Table4
Supplementary Table4. Selected TFs and its targets
TF	Target	importance
Bach2	Polr3a	21.3149
Bach2	Dmtf1	8.47422
Bach2	Kat5	7.51783
Bach2	Arhgap39	6.57208
Bach2	Amn1	6.57012
Bach2	Dennd4a	5.97643
Bach2	Lmbrd1	4.86001
Bach2	Gpx6	4.69204
Bach2	Cntnap5a	4.58371
Bach2	Arhgap5	4.34783
Bach2	Snrpc	4.21457
Bach2	Trp53	3.95499
Bach2	Acin1	3.94237
Bach2	Smarca5	3.93507
Bach2	Ccdc88c	3.75946
Bach2	Zap70	3.3078
Bach2	Kcnq2	3.21835
Bach2	1700020D05Rik	3.16364
Bach2	Tarbp2	3.10309
Bach2	G6pdx	3.03068
Nfe2l1	Gpm6a	7.67853
Nfe2l1	AC132357.1	5.5352
Nfe2l1	Atp1a3	4.94273
Nfe2l1	Pak1ip1	4.92696
Nfe2l1	Kif1a	4.86458
Nfe2l1	Ddx46	4.80431
Nfe2l1	Tprkb	3.82988
Nfe2l1	Tspan17	3.78572
Nfe2l1	Rexo1	3.65675
Nfe2l1	Slc24a5	3.51642
Nfe2l1	BC055402	3.34772
Nfe2l1	Gm29561	3.25923
Nfe2l1	Gm26666	3.20619
Nfe2l1	Hipk1	3.1788
Nfe2l1	Ccser2	2.59076
Nfe2l1	Ubxn10	2.54904
Nfe2l1	Gm15398	2.52602
Nfe2l1	Phxr2	2.47671
Nfe2l1	Sfswap	2.32426
Nfe2l1	Gm38403	2.26749
Nr2f1	Dnttip1	18.3349
Nr2f1	Plcb1	10.1871
Nr2f1	Map3k9	8.31341
Nr2f1	AC124108.1	3.82203
Nr2f1	Fmnl1	3.79206
Nr2f1	Fra10ac1	3.76679
Nr2f1	Fxyd7	3.5776
Nr2f1	C030017D09Rik	3.51831
Nr2f1	Trdc	3.4835
Nr2f1	Lyrm2	3.31372
Nr2f1	Arhgap24	3.04987
Nr2f1	Ddt	3.03974
Nr2f1	Psmb3	2.91242
Nr2f1	Rasal2	2.88439
Nr2f1	Rhpn2	2.84952
Nr2f1	Zfp36l1	2.83359
Nr2f1	Akr1e1	2.78695
Nr2f1	Fam20a	2.72495
Nr2f1	Rpl21	2.55278
Nr2f1	Rnase4	2.3829
Rreb1	C78859	5.70584
Rreb1	Wnk1	5.2551
Rreb1	Ddx17	5.02867
Rreb1	Adgrb3	4.57923
Rreb1	Vezt	3.97322
Rreb1	Klhl32	3.90829
Rreb1	Igfbp1	3.88724
Rreb1	Chd6	3.66363
Rreb1	Rhot1	3.61772
Rreb1	Ndrg3	3.55385
Rreb1	Lrrn4	3.46919
Rreb1	Scn8a	3.44855
Rreb1	Strn3	3.34069
Rreb1	Selenoo	3.32558
Rreb1	Sgk1	3.14095
Rreb1	Smg1	3.12948
Rreb1	Snx16	2.90171
Rreb1	Cntn3	2.83175
Rreb1	Kcnb1	2.82146
Rreb1	Ptprd	2.79573
Rxrb	Gria3	4.16014
Rxrb	Rbfox2	4.14924
Rxrb	Pdcd7	3.54039
Rxrb	Stk38	3.40286
Rxrb	Camk2a	3.39136
Rxrb	Gm43714	3.08939
Rxrb	Dock3	2.39317
Rxrb	Pcsk7	2.28678
Rxrb	Sox15	2.2043
Rxrb	Tekt3	2.14416
Rxrb	Ephb6	2.13273
Rxrb	Metap1d	2.05939
Rxrb	Gars	2.03502
Rxrb	Peg3	2.01282
Rxrb	Stard5	1.93712
Rxrb	Emc10	1.86927
Rxrb	Hs2st1	1.84604
Rxrb	Gm19619	1.7236
Rxrb	Kcnd3	1.72084
Rxrb	Inpp5j	1.68692
Sirt6	Cby3	5.79254
Sirt6	Actb	5.2177
Sirt6	Atxn2	4.30231
Sirt6	Kmt2d	3.97831
Sirt6	Slc24a5	3.68264
Sirt6	Tug1	3.04868
Sirt6	Rplp1	2.85796
Sirt6	Gm42700	2.65901
Sirt6	Gm36368	2.60981
Sirt6	Snhg20	2.23624
Sirt6	Yme1l1	2.20001
Sirt6	Aurkb	2.16447
Sirt6	Sec24a	2.15784
Sirt6	Frem3	1.95472
Sirt6	Tagap	1.88091
Sirt6	Gm15713	1.86885
Sirt6	Gm49097	1.85529
Sirt6	Il27ra	1.82422
Sirt6	Eif4g1	1.65437
Sirt6	Slc18a1	1.61387
Sox2	Atp6v1h	9.97133
Sox2	Meis2	9.04751
Sox2	Man2a2	8.4427
Sox2	Dnmt3a	8.22267
Sox2	Dmd	6.31961
Sox2	Nkap	6.20101
Sox2	Ypel2	5.94318
Sox2	Shisa4	5.14415
Sox2	Rtn4	5.07778
Sox2	Polr3gl	5.05768
Sox2	Teddm1b	4.75264
Sox2	Hist1h1d	4.52438
Sox2	Fbxo32	4.50149
Sox2	Washc5	4.38911
Sox2	Mettl1	4.19296
Sox2	Dach1	4.18667
Sox2	Strn	3.85999
Sox2	Gm26891	3.34751
Sox2	1700030C14Rik	3.29251
Sox2	Tmem245	3.27414
Stat1	Tcp11	3.74538
Stat1	Pfn2	3.48094
Stat1	Nfib	3.46784
Stat1	Sec62	3.33454
Stat1	Ngdn	3.01037
Stat1	Fam160b1	2.92739
Stat1	Pgrmc1	2.75278
Stat1	Gm45716	2.6582
Stat1	Prdx5	2.53225
Stat1	Pmp22	2.45792
Stat1	Kctd20	2.31813
Stat1	Fkbp1a	2.31173
Stat1	Chd9	2.14601
Stat1	Nup85	2.10341
Stat1	Nme1	1.90356
Stat1	Etfdh	1.88535
Stat1	Gm38948	1.86579
Stat1	Mad2l2	1.78296
Stat1	Smkr-ps	1.70217
Stat1	Atp6v0c	1.68813
Trps1	Cntnap5a	19.7502
Trps1	Slc8a1	10.8897
Trps1	Camk2d	9.29397
Trps1	Gm10115	6.88381
Trps1	Tcf4	6.67817
Trps1	Il1rapl1	6.14496
Trps1	Auts2	5.26638
Trps1	Fam19a1	5.16759
Trps1	Nkx6-3	4.96534
Trps1	Ntng1	4.83363
Trps1	Nfat5	4.67145
Trps1	Srpk2	4.6186
Trps1	R3hdm1	4.55233
Trps1	Gm27206	4.38601
Trps1	Ffar1	4.32305
Trps1	Gm13389	4.22953
Trps1	Celf2	4.00944
Trps1	Lrfn5	3.87238
Trps1	Ccnt2	3.84191
Trps1	Fcho1	3.41967
Zfp148	Ntn3	9.85248
Zfp148	Stard5	3.07122
Zfp148	Hcn1	2.71741
Zfp148	Lrp2	2.62568
Zfp148	Gm26833	2.3086
Zfp148	Ctsd	2.25024
Zfp148	Gm31392	2.11296
Zfp148	Gm15829	2.04015
Zfp148	Kansl1	1.98074
Zfp148	Cfap97	1.97167
Zfp148	Fgf3	1.91278
Zfp148	Uqcr10	1.85018
Zfp148	Gm20705	1.8361
Zfp148	Tmcc1	1.83041
Zfp148	C230004F18Rik	1.82648
Zfp148	Apoe	1.77603
Zfp148	Mga	1.77141
Zfp148	Rps29	1.7697
Zfp148	Tbce	1.68856
Zfp148	Optn	1.66326
